# Supplementary material for: Dissection of multiple sclerosis genetics identifies B and CD4+ T cells as driver cell subsets
Source: Genome Biol. 2022 Jun 7;23:127. doi: 10.1186/s13059-022-02694-y (PMC9175345; doi:10.1186/s13059-022-02694-y)
Supplement: Supplementary file 1 — Additional file 1: Supplementary Tables. Table S1. MS GWAS enrichment in 16 hematopoietic cell types. Table S2. MS GWAS enrichment of hematopoietic cell types in joint model. Table S3. MS GWAS pairwise enrichment in 16 hematopoietic cell types. Table S4. MS GWAS cell-specific enrichment within terminal hematopoietic cell types. Table S5. Heritability enrichments (single model) for other disorders. Table S7. MS GWAS enrichment in CD4+ T cell subpopulations. Table S8. Stratified LDSC in CD4+ T cell subpopulations. Table S9. MS GWAS pairwise enrichment in CD4+ T subpopulations. Table S10. MS GWAS enrichment in B cell subpopulations. Table S11. Stratified LDSC in B cell subpopulations. Table S12. MS GWAS pairwise enrichment in B cell subpopulations. Table S13. Clinical characteristics of MS subjects. Table S14. MS GWAS enrichment across OCRs in 6 cell types isolated from untreated MS patients. Table S15. MS GWAS enrichment across OCRs in joint model in CD4 T cell types isolated from untreated MS patients. Table S16. MS GWAS enrichment across OCRs in joint model in B cell types isolated from untreated MS patients. Table S17. MS GWAS enrichment across OCRs in 6 cell types isolated from treated MS patients. Table S18. MS GWAS enrichment across OCRs in joint model in T4em isolated from untreated and treated MS patients. Table S19. MS GWAS enrichment across OCRs in joint model in cMBc isolated from untreated and treated MS patients. Table S20. MS GWAS enrichments in histone ChIP-seq from Th17 cells. Table S21. MS GWAS enrichments in histone ChIP-seq from B cells. Table S20. MS GWAS enrichments in chromatin states from Th17 cells. Table S21. MS GWAS enrichments in chromatin states from B cells. Table S24. MS fine-mapping enrichments in ATAC-seq OCRs. Table S25. Pairwise enrichments of MS fine-mapped SNPs in OCRs Index cell types are shown on the left. Table S26. MS fine-mapping enrichments in PCHiC + ATAC-seq OCRs. Table S27. Summary of gene prioritizations. Table S28. Canoni [file 13059_2022_2694_MOESM1_ESM.xlsx]

## Sheet: Supplemental Table Legends
Supplemental Table Legends
Table S1: MS GWAS enrichment in 16 hematopoietic cell types. Results from LDSC from a model including annotation of interest and set of baseline annotations. Column 2 shows the Proportion of SNPs in OCRs of that cell type. Column 3 shows the SNP heritability (h2g) for the annotation. Column 4 shows the standard error for h2g. Column 5 shows enrichment of SNP heritability, defined as proportion of…
Table S2: MS GWAS enrichment of hematopoietic cell types in joint model: Results from LDSC from a joint model including annotations from all cell types and set of baseline annotations. Column 1 shows the coefficient τ_c which measures the contribution for a given annotation to heritability in this overall model, stratified on other annotations in the model. Column 2 shows the standard error for t…
Table S3. MS GWAS pairwise enrichment in 16 hematopoietic cell types. Index cell types are shown on the left. The comparator cell types are shown on top. Coefficient p-values are shown for the index cell type in a model that includes the index cell type, comparator cell type, and the set of baseline annotations.
Table S4: MS GWAS cell-specific enrichment within terminal hematopoietic cell types. Columns are the same as in Table S1.
Table S5: Heritability enrichments (single model) for other disorders. Heritability enrichment p-values for each cell types across 10 autoimmune or neuropsychiatric disorders.
Table S7. MS GWAS enrichment in CD4+ T cell subpopulations. Columns are the same as in Table S1.
Table S8. Stratified LDSC in CD4+ T cell subpopulations. Columns are the same as in Table S2.
Table S9. MS GWAS pairwise enrichment in CD4+ T subpopulations. Columns are the same as in Table S3.
Table S10. MS GWAS enrichment in B cell subpopulations. Columns are the same as in Table S1.
Table S11. Stratified LDSC in B cell subpopulations. Columns are the same as in Table S2.
Table S12. MS GWAS pairwise enrichment in B cell subpopulations. Columns are the same as in Table S3.
Table S13. Clinical characteristics of MS subjects. EDSS: Expanded Disability Status Scale. * for the Untreated subjects it indicates number of months since last treatment.
Table S14. MS GWAS enrichment across OCRs in 6 cell types isolated from untreated MS patients. Columns are the same as in Table S1.
Table S15. MS GWAS enrichment across OCRs in joint model in CD4 T cell types isolated from untreated MS patients. Columns are the same as in Table S2.
Table S16. MS GWAS enrichment across OCRs in joint model in B cell types isolated from untreated MS patients. Columns are the same as in Table S2.
Table S17 MS GWAS enrichment across OCRs in 6 cell types isolated from treated MS patients. Columns are the same as in Table S1, except column added for the immune-modulating treatment
Table S18. MS GWAS enrichment across OCRs in joint model in T4em isolated from untreated and treated MS patients. Columns are the same as in Table S2
Table S19. MS GWAS enrichment across OCRs in joint model in cMBc isolated from untreated and treated MS patients. Columns are the same as in Table S2
Table S20. MS GWAS enrichments in histone ChIP-seq from Th17 cells. Columns are the same as in Table S1.
Table S21. MS GWAS enrichments in histone ChIP-seq from B cells. Columns are the same as in Table S1.
Table S20. MS GWAS enrichments in chromatin states from Th17 cells. Columns are the same as in Table S1.
Table S21. MS GWAS enrichments in chromatin states from B cells. Columns are the same as in Table S1.
Table S24. MS fine-mapping enrichments in ATAC-seq OCRs. Column 1 contains cell types. Column 2 contains fold enrichment of fine-mapped SNPs in OCRs from cell type. Column 3 contains enrichment p-values (two-sided Fisher's exact test)
Table S25. Pairwise enrichments of MS fine-mapped SNPs in OCRs Index cell types are shown on the left. The comparator cell types are shown on top. Enrichment p-values are shown for the index cell type in a model that includes the index cell type, comparator cell type, and the set of baseline annotations.
Table S26. MS fine-mapping enrichments in PCHiC + ATAC-seq OCRs. Column 1 contains cell types from which PCHiC and ATAC-seq were derived. Column 2 contains fold enrichment of fine-mapped SNPs in PCHiC + OCRs from cell type. Column 3 contains enrichment p-values (two-sided Fisher's exact test)
Table S27: Summary of gene prioritizations. For each GWAS locus, the lead SNP (“Effect SNP”), region annotation according to Patsopoulos et al., lead SNP chromosome, lead SNP position (in hg19), A1 allele, A2 allele, odd’s ratio (OR) and lead SNP p-value are shown. Previous gene prioritizations from Patsopolous et al., based on various criteria are listed. For columns “B Cell ATAC (Buenrostro)”, …
Table S28: Canonical pathway enrichment for prioritized MS genes.
Table S29: Protein-protein interaction connectivity summaries for prioritized gene lists. Detailed outputs from GeNets are provide.
Table S30: CD4 T prioritized genes ranked in the opposite extreme 10% of gene expression changes in KD and OE cell lines.
Table S31: B prioritized genes ranked in the opposite extreme 10% of gene expression changes in KD and OE cell lines.
Table S32: Markers for FACS sorting strategy of Verily ATAC-seq data

## Sheet: Supplementary Table 1
Table S1. MS GWAS enrichment in 16 hematopoietic cell types.
Cell type	Proportion of SNPs	h2g	h2g standard error	Enrichment	Enrichment standard error	Enrichment p-value
B	0.0253036	0.713127	0.0745908	28.1829	2.94784	3.27034e-15
CD4	0.0213649	0.688388	0.0716962	32.2205	3.3558	1.4675e-18
CD8	0.0214734	0.644798	0.0677104	30.0278	3.15323	4.00444e-18
CLP	0.017738	0.313319	0.0486547	17.6637	2.74296	2.34622e-09
CMP	0.0366504	0.429136	0.0648955	11.7089	1.77066	8.35296e-09
Ery	0.0108511	0.139968	0.0358518	12.899	3.30398	0.000339847
GMP	0.0347516	0.472849	0.0716789	13.6065	2.0626	2.11886e-09
HSC	0.0318501	0.374201	0.0598594	11.7488	1.87941	2.63527e-08
LMPP	0.0253692	0.377455	0.0614327	14.8785	2.42155	1.2779e-08
MEP	0.0374491	0.407471	0.0601252	10.8807	1.60552	3.56741e-09
MPP	0.0340811	0.390269	0.0631088	11.4512	1.85172	3.19534e-08
Mega	0.0246772	0.301753	0.0562333	12.228	2.27875	6.34811e-06
Mono	0.0144677	0.378509	0.066852	26.1625	4.62079	4.1677e-09
NK	0.0207858	0.551286	0.0656532	26.5222	3.15856	4.22947e-14
mDC	0.0225173	0.512436	0.0773651	22.7574	3.43581	1.46741e-11
pDC	0.0139259	0.320047	0.0510806	22.9822	3.66804	2.38115e-08

## Sheet: Supplementary Table 2
Table S2. Stratified LDSC in 16 hematopoietic cell types.
Cell type	Coefficient	Coefficient standard error	Coefficient z-score	Coefficient p-value
B	1.06008e-06	2.6872e-07	3.94492	3.99133e-05
CD4	1.35748e-06	4.00366e-07	3.39061	0.000348685
CD8	-9.28494e-09	3.92528e-07	-0.0236542	0.509436
CLP	-5.94765e-07	2.4676e-07	-2.4103	0.99203
CMP	-5.64267e-08	2.54174e-07	-0.222001	0.587843
Ery	-4.22474e-07	2.20753e-07	-1.91378	0.972176
GMP	1.08623e-07	2.64736e-07	0.410307	0.34079
HSC	-1.75741e-07	3.56676e-07	-0.492719	0.688894
LMPP	-8.01159e-08	3.23191e-07	-0.24789	0.59789
MEP	-3.62016e-09	2.3077e-07	-0.0156873	0.506258
MPP	-1.67342e-07	3.89564e-07	-0.429562	0.666243
Mega	-8.96063e-08	1.97821e-07	-0.452965	0.674713
Mono	2.3225e-07	3.41329e-07	0.680427	0.248117
NK	2.44017e-07	2.80449e-07	0.870094	0.192124
mDC	1.90035e-07	2.73683e-07	0.694362	0.243728
pDC	-2.59797e-07	2.68673e-07	-0.966964	0.833219

## Sheet: Supplementary Table 3
Table S3. MS GWAS pairwise enrichment in 16 hematopoietic cell types.
	Index cell type	Comparator cell type
		HSC	MPP	LMPP	CMP	CLP	B	CD4	CD8	NK	pDC	GMP	Mono	mDC	MEP	Ery	Mega
	HSC (2.64e-08)	1	0.394917	0.55938	0.556211	0.246943	0.956529	0.994503	0.988566	0.919856	0.187662	0.762074	0.261025	0.647609	0.344538	0.0157205	0.0794375
	MPP (3.20e-08)	0.298464	1	0.548646	0.610786	0.245017	0.95534	0.992626	0.983041	0.91248	0.182451	0.804773	0.255061	0.638993	0.378123	0.0167132	0.0815334
	LMPP (1.28e-08)	0.0320023	0.0406204	1	0.148465	0.111945	0.917577	0.968489	0.939373	0.797794	0.109114	0.61866	0.146188	0.51988	0.0926787	0.00259038	0.0181826
	CMP (8.35e-09)	0.0386207	0.0459651	0.201082	1	0.102774	0.877838	0.976971	0.954097	0.819587	0.0781233	0.503282	0.150619	0.425535	0.215219	0.0059593	0.0314699
	CLP (2.35e-09)	0.00590111	0.00686149	0.0209258	0.0154728	1	0.981999	0.96691	0.901085	0.633249	0.0437802	0.0777128	0.0313884	0.113508	0.0126064	0.000769319	0.00566099
	B (3.27e-15)	1.4679e-12	1.51441e-12	8.29478e-12	1.81284e-12	3.55898e-11	1	8.32714e-05	2.3462e-05	4.73056e-07	5.36319e-12	2.05268e-11	8.89578e-10	4.56025e-09	9.34054e-12	2.74212e-12	9.55678e-12
	CD4 (1.47e-18)	3.81451e-17	6.73373e-17	1.15418e-15	1.62577e-16	2.13209e-16	6.35434e-09	1	0.000238839	8.97691e-09	9.5561e-16	9.5717e-15	4.78589e-14	1.01469e-13	2.43505e-16	7.79696e-18	3.22248e-17
	CD8 (4.00e-18)	5.04486e-15	1.14894e-14	1.11976e-13	1.17164e-14	5.88776e-14	7.73476e-07	0.21276	1	9.73173e-08	7.80734e-14	7.88786e-13	1.55771e-12	2.42619e-12	4.87825e-14	3.09129e-15	1.0829e-14
	NK (4.23e-14)	9.12406e-10	1.12833e-09	5.187e-09	1.12097e-09	1.16342e-08	0.000535058	0.165017	0.356061	1	4.15492e-09	2.06782e-08	3.20199e-08	7.44566e-08	3.89613e-09	3.55741e-10	7.98928e-10
	pDC (2.38e-08)	0.00130546	0.00121096	0.00376928	0.00186683	0.00601457	0.830785	0.500018	0.43491	0.213823	1	0.0101798	0.0230116	0.132521	0.00258046	0.000365115	0.001274
	GMP (2.12e-09)	0.00431033	0.00290975	0.0234828	0.0257104	0.0297673	0.845831	0.830543	0.749986	0.517676	0.0328555	1	0.0710858	0.319557	0.0321574	0.00100115	0.00602858
	Mono (4.17e-09)	0.000975598	0.000953174	0.0017513	0.00190568	0.0019132	0.266483	0.166356	0.116815	0.078808	0.00556689	0.00459641	1	0.177714	0.00168513	0.000273469	0.000998796
	mDC (1.47e-11)	2.3066e-05	1.4999e-05	6.53939e-05	4.88699e-05	7.03267e-05	0.262467	0.131766	0.0809014	0.0278816	0.000362838	0.000196062	0.00137824	1	8.66653e-05	9.06407e-06	4.42394e-05
	MEP (3.57e-09)	0.0761936	0.0920606	0.156732	0.243293	0.111369	0.818027	0.948966	0.891211	0.714156	0.0966987	0.348911	0.125711	0.294059	1	0.0102291	0.0458327
	Ery (3.40e-04)	0.378376	0.396349	0.451395	0.500474	0.515681	0.958301	0.95454	0.923613	0.865136	0.556955	0.555887	0.650432	0.651052	0.610078	1	0.477372
	Mega (6.35e-06)	0.218749	0.240534	0.302376	0.360826	0.278578	0.883103	0.93423	0.898255	0.857369	0.252984	0.446597	0.348706	0.517509	0.371521	0.0492209	1

## Sheet: Supplementary Table 4
Table S4. MS GWAS cell-specific enrichment within terminal hematopoietic cell types.
Cell type	Proportion of SNPs	h2g	h2g standard error	Enrichment	Enrichment standard error	Enrichment p-value
B	0.00424189	0.125663	0.0315765	29.6242	7.44396	0.00032656
CD4	0.00109219	0.0422653	0.0167746	38.6975	15.3586	0.0133541
CD8	0.000518847	0.00530396	0.00954091	10.2226	18.3887	0.613882
Ery	0.00243293	-0.0125982	0.0153548	-5.1782	6.31125	0.330939
mDC	0.0022313	-0.00284407	0.0200755	-1.27462	8.99725	0.800485
Mega	0.00576756	-0.0142488	0.0295298	-2.47051	5.11999	0.487972
Mono	0.000709513	-0.00666617	0.0103784	-9.39541	14.6274	0.475695
NK	0.0012238	0.0154928	0.0122379	12.6595	9.99988	0.241743
pDC	0.00161087	-0.0165867	0.0130709	-10.2967	8.11418	0.166996

## Sheet: Supplementary Table 5
Table S5: Heritability enrichments (single model) for other disorders
		MS	Alzheimer	Schizophrenia	Bipolar_Disorder	Type_1_Diabetes	Crohns_Disease	Ulcerative_Colitis	Lupus	Rheumatoid_Arthritis	Primary_biliary_cirrhosis
	HSC	2.63527e-08	0.0125623	0.146904	0.109148	0.035404	0.00100198	0.00877205	0.00437578	0.00576547	0.0117422
	MPP	3.19534e-08	0.057667	0.0641978	0.143506	0.0149645	0.000835986	0.016065	0.00335483	0.00585321	0.00413772
	LMPP	1.2779e-08	0.243762	0.17907	0.128313	0.018991	0.00198984	0.0184984	0.00265921	0.0152821	0.0233592
	CMP	8.35296e-09	0.0828219	0.0815466	0.18488	0.0154067	0.000273421	0.0338761	0.00263925	0.00812075	0.00388452
	CLP	2.34622e-09	0.119898	0.0733183	0.384416	0.00528379	0.00144594	0.00310574	0.00124139	0.00375373	0.00480405
	GMP	2.11886e-09	0.011939	0.0497554	0.0659319	0.00280408	0.000680659	0.0290677	0.00146602	0.00166192	0.00168323
	MEP	3.56741e-09	0.11793	0.0366715	0.802682	0.013866	0.000128581	0.0116376	0.00453681	0.00794418	0.000460631
	B	3.27034e-15	0.079207	0.000733442	0.0843731	2.28642e-06	5.75073e-06	4.361e-06	1.65653e-09	1.15411e-08	3.15973e-08
	CD4	1.4675e-18	0.608703	0.011249	0.158285	7.67384e-09	1.0137e-06	3.05744e-06	8.21567e-05	9.82488e-10	1.51569e-06
	CD8	4.00444e-18	0.36379	0.00230967	0.0972567	8.22744e-10	8.07267e-07	6.55149e-07	4.56032e-05	4.11121e-09	2.34613e-06
	pDC	2.38115e-08	0.252323	0.138843	0.169824	0.00318644	0.000849996	0.0750493	9.22901e-05	0.0435632	0.0131755
	mDC	1.46741e-11	0.00154025	0.0430251	0.00621315	0.0166915	3.3661e-07	0.000795339	8.17613e-05	0.00107286	0.000177281
	NK	4.22947e-14	0.202953	0.0615781	0.419463	1.38252e-06	8.21887e-06	2.74681e-06	8.61514e-06	3.71781e-06	2.2426e-06
	Mono	4.1677e-09	0.000121658	0.0750843	0.00116586	0.0591058	7.14297e-06	0.00167273	0.00200653	0.00171186	0.00353789
	Ery	0.000339847	0.818383	0.00185803	0.262942	0.216451	0.0856007	0.754172	0.0576175	0.395418	0.344938
	Mega	6.34811e-06	0.0423371	0.0667471	0.402651	0.0996682	0.00363623	0.0564637	0.00552304	0.0867022	0.0215894

## Sheet: Supplementary Table 6
Table S6: Heritability enrichments (joint model) for other disorders.
		MS	Alzheimer	Schizophrenia	Bipolar_Disorder	Type_1_Diabetes	Crohns_Disease	Ulcerative_Colitis	Lupus	Rheumatoid_Arthritis	Primary_biliary_cirrhosis
	HSC	0.688894	0.0185625	0.943155	0.264978	0.934204	0.192527	0.0285556	0.771078	0.541371	0.977315
	MPP	0.666243	0.942526	0.0750424	0.487267	0.130473	0.499188	0.419809	0.301484	0.39825	0.0609625
	LMPP	0.59789	0.99344	0.840056	0.549024	0.708941	0.919285	0.491999	0.705428	0.844321	0.927518
	CMP	0.587843	0.564783	0.618286	0.137036	0.555473	0.688515	0.992559	0.333323	0.861307	0.778882
	CLP	0.99203	0.187709	0.57841	0.69906	0.793143	0.372253	0.210999	0.771631	0.634687	0.895357
	GMP	0.34079	0.0181172	0.35358	0.505914	0.145229	0.374451	0.812447	0.707512	0.181462	0.0377688
	MEP	0.506258	0.354865	0.345125	0.998249	0.723299	0.277601	0.197866	0.584904	0.336336	0.0482316
	B	3.99133e-05	0.558559	0.01903	0.371484	0.0226049	0.0482238	0.0861421	4.26662e-05	0.00889509	0.00152305
	CD4	0.000348685	0.950313	0.938337	0.723455	0.075441	0.146442	0.412881	0.631798	0.00619016	0.115575
	CD8	0.509436	0.309025	0.0122468	0.0607661	0.358999	0.28371	0.291326	0.390604	0.489464	0.391664
	pDC	0.833219	0.798665	0.754525	0.573979	0.311657	0.976198	0.938585	0.257245	0.978122	0.848324
	mDC	0.243728	0.336235	0.291385	0.368088	0.903286	0.00781278	0.411653	0.537959	0.745077	0.1447
	NK	0.192124	0.728296	0.959366	0.948131	0.459704	0.277902	0.379008	0.070028	0.673021	0.230618
	Mono	0.248117	0.00494864	0.351318	0.0117742	0.720916	0.212507	0.0887542	0.692774	0.168541	0.795227
	Ery	0.972176	0.950192	0.0356771	0.177838	0.722163	0.809125	0.974976	0.936311	0.975923	0.982454
	Mega	0.674713	0.227523	0.541442	0.657686	0.877749	0.899587	0.603247	0.457948	0.855734	0.913686

## Sheet: Supplementary Table 7
Table S7. MS GWAS enrichment in CD4+ T cell subpopulations.
	Cell type	Proportion of SNPs	h2g	h2g standard error	Enrichment	Enrichment standard error	Enrichment p-value
	Follicular T Helper	0.0366402	0.677119	0.0697459	18.4802	1.90353	3.24125e-15
	Memory Tregs	0.0295085	0.659791	0.0759616	22.3594	2.57423	2.94749e-13
	Naïve Teffs	0.0418768	0.638462	0.085151	15.2462	2.03337	3.72801e-09
	Naïve Tregs	0.0177991	0.372886	0.0664528	20.9498	3.7335	3.03074e-06
	Th1 precursors	0.0304377	0.62851	0.0660734	20.6491	2.17077	6.50898e-15
	Th17 precursors	0.0242692	0.648156	0.070016	26.7069	2.88497	1.23441e-16
	Th2 precursors	0.031664	0.616235	0.0639791	19.4617	2.02056	1.91662e-15

## Sheet: Supplementary Table 8
Table S8. Stratified LDSC in CD4+ T cell subpopulations
	Cell type	Coefficient	Coefficient standard error	Coefficient z-score	Coefficient p-value
	Naïve Teffs	-4.06473e-09	2.24262e-07	-0.0181249	0.50723
	Naïve Tregs	2.82757e-07	3.36991e-07	0.839063	0.200717
	Th17 precursors	1.25303e-06	3.78748e-07	3.30834	0.00046926
	Th1 precursors	-2.73243e-07	2.51017e-07	-1.08854	0.861823
	Th2 precursors	-2.76621e-07	2.61086e-07	-1.0595	0.855314
	Follicular T Helper	2.19639e-07	2.20404e-07	0.99653	0.159496
	Memory Tregs	4.26467e-07	3.02375e-07	1.41039	0.0792118

## Sheet: Supplementary Table 9
Table S9. MS GWAS pairwise enrichment in CD4+ T subpopulations.
	Focal cell type	Comparator cell type
		Naive_Teffs	Th1_precursors	Th2_precursors	Th17_precursors	Follicular_T_Helper	Naive_Tregs	Memory_Tregs
	Naïve Teffs (3.73e-09)	NA	0.140315	0.15996	0.287861	0.276775	0.000553293	0.0912408
	Th1 precursors (6.51e-15)	8.21732e-06	NA	0.000874518	0.507455	0.0153748	1.45638e-07	0.015266
	Th2 precursors (1.92e-15)	0.000144915	0.00911961	NA	0.442018	0.0467088	3.28431e-06	0.02747
	Th17 precursors (1.23e-16)	7.26816e-07	1.0571e-05	1.52373e-06	NA	0.000190618	4.6791e-08	9.07842e-05
	Follicular T Helper (3.24e-15)	1.76608e-07	0.000467459	0.000188793	0.151129	NA	8.79936e-09	0.00322822
	Naïve Tregs (3.03e-06)	0.137857	0.153836	0.189464	0.202177	0.258979	NA	0.10931
	Memory Tregs (2.95e-13)	7.67611e-06	0.00165459	0.00080291	0.0805015	0.00349108	5.78361e-08	NA

[truncated: 23 more sheets: Supplementary Table 10, Supplementary Table 11, Supplementary Table 12, Supplementary Table 13, Supplementary Table 14, Supplementary Table 15, Supplementary Table 16, Supplementary Table 17, Supplementary Table 18, Supplementary Table 19, Supplementary Table 20, Supplementary Table 21, Supplementary Table 22, Supplementary Table 23, Supplementary Table S24, Supplementary Table S25, Supplementary Table S26, Supplementary Table 27, Supplementary Table 28, Supplementary Table 29 …]
